# Supplementary material for: Comparative evaluation of phenyl isothiocyanate derivatization and “dilute-and-shoot” methods for HPLC–MS/MS-based targeted metabolomics analysis of amine-containing metabolites in plasma samples
Source: Anal Bioanal Chem. 2025 Aug 30;417(26):5859–72. doi: 10.1007/s00216-025-06079-5 (PMC12532724; doi:10.1007/s00216-025-06079-5)
Supplement: Supplementary file 2 — Supplementary file2 (XLSX 88 KB) [file 216_2025_6079_MOESM2_ESM.xlsx]

## Sheet: Table S1
Table S1: Compound information
Compound Class	Compound Name	Compound Abbreviation	CAS number	Provider	Sum Formula	Exact Mass (amu)	Solvent
amino acids	alanine	AA-Ala	56-41-7	Sigma-Aldrich	C3H7NO2	89.0477	ACN/water, 50/50
amino acids	arginine	AA-Arg	1119-34-2	Sigma-Aldrich	C6H14N4O2	174.112	ACN/water, 50/50
amino acids	asparagine	AA-Asn	70-47-3	Sigma-Aldrich	C4H8N2O3	132.053	ACN/water, 50/50
amino acids	aspartic acid	AA-Asp	323194-76-9	Sigma-Aldrich	C4H7NO4	133.038	ACN/water, 50/50
amino acids	glutamic acid	AA-Glu	6106-04-3	Sigma-Aldrich	C5H9NO4	147.053	ACN/water, 50/50
amino acids	glutamine	AA-Gln	56-85-9	Sigma-Aldrich	C5H10N2O3	146.069	ACN/water, 50/50
amino acids	glycine	AA-Gly	56-40-6	Sigma-Aldrich	C2H5NO2	75.032	ACN/water, 50/50
amino acids	histidine	AA-His	71-00-1	Sigma-Aldrich	C6H9N3O2	155.069	ACN/water, 50/50
amino acids	isoleucine	AA-Ile	73-32-5	Sigma-Aldrich	C6H13NO2	131.095	ACN/water, 50/50
amino acids	leucine	AA-Leu	61-90-5	Sigma-Aldrich	C6H13NO2	131.095	ACN/water, 50/50
amino acids	lysine	AA-Lys	657-27-2	Sigma-Aldrich	C6H14N2O2	146.106	ACN/water, 50/50
amino acids	methionine	AA-Met	63-68-3	Sigma-Aldrich	C5H11NO2S	149.051	ACN/water, 50/50
amino acids	phenylalanine	AA-Phe	63-91-2	Sigma-Aldrich	C9H11NO2	165.079	ACN/water, 50/50
amino acids	proline	AA-Pro	147-85-3	Sigma-Aldrich	C5H9NO2	115.063	ACN/water, 50/50
amino acids	serine	AA-Ser	56-45-1	Sigma-Aldrich	C3H7NO3	105.043	ACN/water, 50/50
amino acids	threonine	AA-Thr	72-19-5	Sigma-Aldrich	C4H9NO3	119.058	ACN/water, 50/50
amino acids	tryptophan	AA-Trp	73-22-3	Sigma-Aldrich	C11H12N2O2	204.09	ACN/water, 50/50
amino acids	tyrosine	AA-Tyr	60-18-4	Sigma-Aldrich	C9H11NO3	181.074	ACN/water, 50/50
amino acids	valine	AA-Val	72-18-4	Sigma-Aldrich	C5H11NO2	117.079	ACN/water, 50/50
amino acid-related	1-methylhistidine	AR-1MeHis	332-80-9	Sigma-Aldrich	C7H11N3O2	169.085	ACN/water, 50/50
amino acid-related	3-hydroxyproline	AR-3Hyp	567-35-1	Sigma-Aldrich	C5H9NO3	131.058	ACN/water, 50/50
amino acid-related	3-methylhistidine	AR-3MeHis	368-16-1	Sigma-Aldrich	C7H11N3O2	169.085	ACN/water, 50/50
amino acid-related	α-aminobutyric acid	AR-AABA	1492-24-6	Sigma-Aldrich	C4H9NO2	103.063	ACN/water, 50/50
amino acid-related	α-aminoadipic acid	AR-AAD	1118-90-7	Cayman Chemical	C6H11NO4	161.069	ACN/water, 50/50
amino acid-related	acetylornithine	AR-AcOrn	6205-08-9	Sigma-Aldrich	C7H14N2O3	174.1	ACN/water, 50/50
amino acid-related	N-acetyltyrosine	AR-AcTyr	537-55-3	Sigma-Aldrich	C11H13NO4	223.084	ACN/water, 50/50
amino acid-related	N,N-dimethylarginine	AR-ADMA	220805-22-1	Cayman Chemical	C8H18N4O2	202.143	ACN/water, 50/50
amino acid-related	5-aminovaleric acid	AR-AVA	660-88-8	Sigma-Aldrich	C5H11O2N1	117.079	ACN/water, 50/50
amino acid-related	β-aminobutyric acid	AR-BABA	541-48-0	Sigma-Aldrich	C4H9NO2	103.063	ACN/water, 50/50
amino acid-related	β-alanine	AR-bAla	107-95-9	Sigma-Aldrich	C3H7NO2	89.0477	ACN/water, 50/50
amino acid-related	carnosine	AR-bAla-His	305-84-0	Sigma-Aldrich	C9H14N4O3	226.107	ACN/water, 50/50
amino acid-related	anserine	AR-bAla-MeHis	584-85-0	Sigma-Aldrich	‎C10H16N4O3	240.122	ACN/water, 50/50
amino acid-related	betaine	AR-Betaine	107-43-7	Sigma-Aldrich	C5H11NO2	117.079	ACN/water, 50/50
amino acid-related	cis-4-hydroxyproline	AR-cHyp	51-35-4	Sigma-Aldrich	C5H9NO3	131.058	ACN/water, 50/50
amino acid-related	citrulline	AR-Cit	372-75-8	Sigma-Aldrich	C6H13N3O3	175.096	ACN/water, 50/50
amino acid-related	creatine	AR-Creatine	57-00-1	Alfa Aesar	C4H9N3O2	131.069	ACN/water, 50/50
amino acid-related	stachydrine	AR-DiMePro	471-87-4	VWR	C7H13NO2	143.095	ACN/water, 50/50
amino acid-related	γ-aminobutyric acid	AR-GABA	56-12-2	Sigma-Aldrich	C4H9NO2	103.063	ACN/water, 50/50
amino acid-related	guanidinoacetic acid	AR-GAA	352-97-6	Sigma-Aldrich	C3H7N3O2	117.054	ACN/water, 50/50		-1.446	117.054
amino acid-related	hippuric acid	AR-Hipp	495-69-2	Sigma-Aldrich	C9H9NO3	179.058	ACN/water, 50/50
amino acid-related	homoarginine	AR-HomoArg	1483-01-8	Biomol	C7H16N4O2	188.127	ACN/water, 50/50
amino acid-related	3-indoleacetic acid	AR-IAA	87-51-4	Sigma-Aldrich	C10H9NO2	175.063	ACN/water, 50/50
amino acid-related	3-indolepropionic acid	AR-IPA	830-96-6	Sigma-Aldrich	C11H11NO2	189.079	ACN/water, 50/50
amino acid-related	N-methylalanine	AR-MeAla	600-21-5	TCI Chemicals	C4H9NO2	103.063	ACN/water, 50/50
amino acid-related	methionine sulfoxide	AR-MetSO	62697-73-8	Sigma-Aldrich	C5H11NO3S	165.046	ACN/water, 50/50
amino acid-related	arachidonoyl glycine	AR-NAGly	179113-91-8	Cayman Chemical	C22H35NO3	361.262	ACN
amino acid-related	nicotinuric acid	AR-Nic	583-08-4	VWR	C8H8N2O3	180.053	ACN/water, 50/50
amino acid-related	nitrotyrosine	AR-NO2Tyr	621-44-3	Cayman Chemical	C9H10N2O5	226.059	ACN/water, 50/50
amino acid-related	ornithine	AR-Orn	3184-13-2	Sigma-Aldrich	C5H12N2O2	132.09	ACN/water, 50/50
amino acid-related	phenylacetylglycine	AR-PAG	500-98-1	Sigma-Aldrich	C10H11NO3	193.074	ACN/water, 50/50
amino acid-related	pyroglutamic acid	AR-PyroGlu	98-79-3	Sigma-Aldrich	C5H7NO3	129.043	ACN/water, 50/50
amino acid-related	sarcosine	AR-Sarc	107-97-1	Sigma-Aldrich	C3H7NO2	89.0477	ACN/water, 50/50
amino acid-related	N,N'-dimethylarginine	AR-SDMA	30344-00-4	Biomol	C8H18N4O2	202.143	ACN/water, 50/50
amino acid-related	trans-4-hydroxyproline	AR-tHyp	51-35-4	Sigma-Aldrich	C5H9NO3	131.058	ACN/water, 50/50
amino acid-related	tryptophan betaine	AR-TriMeTrp	487-58-1	Sigma-Aldrich	C14H18N2O2	246.137	ACN/water, 50/50
biogenic amines	benzamide	BGA-Benzamide	55-21-0	Sigma-Aldrich	C7H7NO	121.053	ACN/water, 50/50
biogenic amines	cadaverine	BGA-Cad	1476-39-7	Sigma-Aldrich	C5H14N2	102.116	ACN/water, 50/50
biogenic amines	carnitine	BGA-Carn	541-15-1	Sigma-Aldrich	C7H15NO3	161.105	ACN/water, 50/50
biogenic amines	choline	BGA-Choline	62-49-7	Sigma-Aldrich	C5H14NO	104.108	ACN/water, 50/50
biogenic amines	creatinine	BGA-Creatinine	60-27-5	Sigma-Aldrich	C4H7N3O	113.059	ACN/water, 50/50
biogenic amines	dimethylamine	BGA-DiMeNH	506-59-2	Sigma-Aldrich	C2H7N	45.0578	ACN/water, 50/50
biogenic amines	dopamine	BGA-Dopamine	62-31-7	Sigma-Aldrich	C8H11NO2	153.079	ACN/water, 50/50
biogenic amines	histamine	BGA-Hista	56-92-8	Sigma-Aldrich	C5H9N3	111.08	ACN/water, 50/50
biogenic amines	kynurenine	BGA-Kyn	2922-83-0	Cayman Chemical	C10H12N2O3	208.085	ACN/water, 50/50
biogenic amines	ethanolamine	BGA-NH2EtOH	141-43-5	Sigma-Aldrich	C2H7NO	61.0528	ACN/water, 50/50
biogenic amines	2-phenylethylamine	BGA-PEA	156-28-5	Sigma-Aldrich	C8H11N	121.089	ACN/water, 50/50
biogenic amines	putrescine	BGA-Put	110-60-1	TCI Chemicals	C4H12N2	88.1	ACN/water, 50/50
biogenic amines	pyrrolidine	BGA-Pyrr	123-75-1	Sigma-Aldrich	C4H9N	71.0735	ACN/water, 50/50
biogenic amines	serotonin	BGA-Sero	153-98-0	Cayman Chemical	C10H12N2O	176.095	IPA
biogenic amines	spermidine	BGA-Spd	124-20-9	Sigma-Aldrich	C7H19N3	145.158	ACN/water, 50/50
biogenic amines	spermine	BGA-Spm	71-44-3	Alfa Aesar	C10H26N4	202.216	ACN/water, 50/50
biogenic amines	taurine	BGA-Taurine	107-35-7	Sigma-Aldrich	C2H7NO3S	125.015	ACN/water, 50/50
biogenic amines	thyroxine	BGA-Thyroxine	51-48-9	Sigma-Aldrich	C15H11I4NO4	776.687	ACN/water, 50/50
biogenic amines	trimethylamine-N-oxide	BGA-TMAO	62637-93-8	Sigma-Aldrich	C3H9NO	75.0684	ACN/water, 50/50
biogenic amines	trigonelline	BGA-Trigo	535-83-1	Sigma-Aldrich	C7H7NO2	137.048	ACN/water, 50/50

## Sheet: Table S2
Table S2a: Selected reaction monitoring transitions. Quant: quantifier, qual: qualifier, DP: declustering potential, CE: collision energy; the derivatization state gives the number of functional groups that were derivatized with PITC; The retention factor k' was calculated as quotient of the difference of the retention time of the analyte (tri) and the dead-time of a non-retained compound (tr0) d…
		Derivatization method								"Dilute-and-shoot" method [16]
Compound Name	Compound Abbreviation	Retention time (min)	Retention factor k'	Derivatization state	Precursor ion (m/z)	DP (V)	Product ions (quant / qual, m/z)	CE (quant / qual, eV)	Ion ratio (peak area qual / peak area quant)	Separation technique	Retention time (min)	Retention factor k'	Precursor ion (m/z)	DP (V)	Product ions (quant / qual, m/z)	CE (quant / qual, eV)	Ion ratio (peak area qual / peak area quant)
alanine	AA-Ala	2.7	11.2727	1 x deriv	225	70	90 / 136	15 / 30	0.88	HILIC*	5.15	5.95946	90.1	50	90.1 / 72	8 / 15	0.01635
arginine	AA-Arg	1.18	4.36364	1 x deriv	310	70	175 / 217	25 / 15	0.15	HILIC	6.95	8.39189	175.1	50	70 / 116	40 / 20	0.415733
asparagine	AA-Asn	1.35	5.13636	1 x deriv	268.2	70	251 / 87	25 / 15	0.31	HILIC (neg)	5.78	6.81081	131	-50	114 / 42	-15 / -35	0.647933
aspartic acid	AA-Asp	2.08163	8.46196	1 x deriv	269.2	70	136 / 88	30 / 25	0.99	HILIC (neg)	6.25	7.44595	132	-20	88 / 115	-20 / -15	0.1581
glutamic acid	AA-Glu	2.15	8.77273	1 x deriv	283.2	70	148 / 84	15 / 35	0.84	HILIC	5.16	5.97297	148	60	84 / 130	20 / 15	0.372867
glutamine	AA-Gln	1.48	5.72727	1 x deriv	282.2	70	84.1 / 130	38 / 25	0.95	HILIC	5.53	6.47297	147.1	50	130 / 84	15 / 25	1.06327
glycine	AA-Gly	1.62	6.36364	1 x deriv	211.2	70	136 / 76	25 / 15	0.78
histidine	AA-His	0.88	3	1 x deriv	291.1	70	110 / 198	30 / 15	1.12475	HILIC	7.3	8.86486	156.1	60	110 / 83	20 / 35	0.2665
isoleucine	AA-Ile	4.38	18.9091	1 x deriv	267.3	70	69 / 86	40 / 20	6.6249	HILIC	4.7	5.35135	132.1	50	69 / 86	25 / 15	6.59776
leucine	AA-Leu	4.38	18.9091	1 x deriv	267.3	70	43 / 132	60 / 15	25.246	HILIC	4.66	5.2973	132.1	50	86 / 69	15 / 25	0.0156333
lysine	AA-Lys	4.35	18.7727	2 x deriv	417.2	70	324 / 189	20 / 25	0.42	HILIC	7.17	8.68919	147	50	84 / 130	30 / 15	0.710667
methionine	AA-Met	3.95	16.9545	1 x deriv	285.1	70	150 / 133	15 / 25	0.52	HILIC	4.76	5.43243	150	60	104.1 / 133	15 / 15	0.784033
phenylalanine	AA-Phe	4.4	19	1 x deriv	301.2	70	166 / 120	15 / 25	0.84	HILIC	4.39	4.93243	166.1	50	120 / 103	22 / 40	0.440533
proline	AA-Pro	2.67	11.1364	1 x deriv	251.2	70	116 / 70	18 / 35	0.65	HILIC	5.28	6.13514	116.1	50	70 / 43	25 / 45	0.0180333
serine	AA-Ser	1.62	6.36364	1 x deriv	241.2	70	106 / 136	15 / 30	0.61	HILIC***	5.25	6.09459	104 / 106	-50 / 50	74.1 / 60	-15 / 15	0.857867
threonine	AA-Thr	2.45	10.1364	1 x deriv	255.2	70	120 / 74	15 / 30	0.39	HILIC	5.15	5.95946	120.1	50	74 / 56	15 / 28	0.526667
tryptophan	AA-Trp	4.32	18.6364	1 x deriv	340.2	70	188 / 146	25 / 35	0.33	HILIC	4.33	4.85135	205.1	50	188.1 / 146.1	15 / 25	0.4422
tyrosine	AA-Tyr	3.73	15.9545	1 x deriv	317.2	70	182 / 136	15 / 30	0.95	HILIC	4.44	5	182	20	136 / 165	20 / 15	1.00717
valine	AA-Val	4.03	17.3182	1 x deriv	253	70	118 / 72	15 / 25	0.93	HILIC	4.93	5.66216	118	50	72 / 55	15 / 30	0.3685
1-methylhistidine	AR-1MeHis	1.1035	4.01591	1 x deriv	305.1	70	124 / 83.1	30 / 55	0.27	HILIC	8.11	9.95946	170.1	55	124 / 81	20 / 55	0.297333
3-hydroxyproline	AR-3Hyp	1.6165	6.34773	1 x deriv	267.1	70	132 / 86	18 / 30	0.65	HILIC**	5.27	6.12162	132	60	86.2 / 68	20 / 35	0.4123
3-methylhistidine	AR-3MeHis	1.09	3.95455	1 x deriv	305.1	70	168 / 96	30 / 55	0.464974	HILIC	7.7	9.40541	170.1	60	96 / 95	28 / 45	0.682733
α-aminobutyric acid	AR-AABA	3.601	15.3682	1 x deriv	239	70	104 / 136	15 / 30	0.62	HILIC	5.11	5.90541	104	50	58 / 43	20 / 40	0.1663
α-aminoadipic acid	AR-AAD	2.9444	12.3836	1 x deriv	297.1	70	162 / 98	15 / 35	0.98	HILIC	5	5.75676	162.1	40	98 / 144.1	20 / 15	0.775533
acetylornithine	AR-AcOrn	2.272	9.32727	1 x deriv	310.2	70	217 / 175	15 / 25	0.46	HILIC	5.75	6.77027	175.1	50	115 / 70	20 / 35	1.06177
N-acetyltyrosine	AR-AcTyr	0.8375	2.80682	not deriv	224.1	60	131 / 207	15 / 20	0.64	RP	2.1	1.83784	224.1	60	136 / 182.1	35 / 15	1.02533
N,N-dimethylarginine	AR-ADMA	1.7495	6.95227	1 x deriv	338.2	70	46.1 / 203	62 / 25	9.09091	HILIC	7.5	9.13514	203.2	60	158.1 / 70	25 / 40	1.92308
5-aminovaleric acid	AR-AVA	3.2384	13.72	1 x deriv	253	70	100 / 94	23 / 22	0.54	HILIC	4.81	5.5	118.1	50	101 / 55	15 / 28	0.4068
β-aminobutyric acid	AR-BABA	2.785	11.6591	1 x deriv	239	70	104 / 44	15 / 30	0.33	HILIC	5.16	5.97297	104.1	50	44 / 86	20 / 15	0.06
β-alanine	AR-bAla	2.12	8.63636	1 x deriv	225	70	90 / 136	15 / 30	0.8	HILIC*	5.15	5.95946	90.1	50	90.1 / 72	8 / 15	0.01635
carnosine	AR-bAla-His	0.961	3.36818	1 x deriv	362.2	70	269 / 207	20 / 25	0.82	HILIC	7.41	9.01351	227.1	60	110.1 / 210.1	35 / 15	0.510467
anserine	AR-bAla-MeHis	1.02	3.63636	1 x deriv	376.1	70	241 / 283	25 / 28	0.72	HILIC	7.82	9.56757	241.1	70	109 / 170.1	35 / 25	0.7155
betaine	AR-Betaine	0.24	0.0909091	not deriv	118.1	70	58 / 59	35 / 25	0.63	HILIC	5.99	7.09459	118.1	60	58 / 59	35 / 25	0.527267
cis-4-hydroxyproline	AR-cHyp	1.721	6.82273	1 x deriv	267.1	70	132 / 86	18 / 30	0.8	HILIC**	5.27	6.12162	132	60	86.2 / 68	20 / 35	0.4123
citrulline	AR-Cit	1.88	7.54545	1 x deriv	311.2	70	70.1 / 159	55 / 25	1.08	HILIC	5.78	6.81081	176.1	50	159 / 70	15 / 40	0.535067
creatine (non derivatized)	AR-Creatine	0.24	0.0909091	not deriv	132.1	50	90 / 44	20 / 45	0.4
creatine (derivatized)	AR-Creatine	4.32	18.6364	1 x deriv	267.1	70	132 / 136	20 / 35	0.52	HILIC	5.54	6.48649	132.1	50	90 / 44	20 / 45	0.3561
stachydrine	AR-DiMePro	0.239	0.0863636	not deriv	144	81	84 / 58	31 / 35	0.9	HILIC	6.2	7.37838	144.1	80	84 / 58	35 / 35	1.07783
γ-aminobutyric acid	AR-GABA	2.481	10.2773	1 x deriv	239	70	104 / 87	15 / 25	0.74	HILIC	4.94	5.67568	104.1	50	87 / 69	15 / 25	0.26
guanidinoacetic acid	AR-GAA	0.239	0.0863636	not deriv	118.1	40	76 / 72	15 / 22	0.85	HILIC	5.22	6.05405	118.1	40	76 / 72	15 / 22	0.865767
hippuric acid	AR-Hipp	1.151	4.23182	not deriv	180.1	50	105 / 77	13 / 45	0.980493	RP	2.44	2.2973	180.1	50	105 / 77	15 / 45	0.718467
homoarginine	AR-HomoArg	1.626	6.39091	1 x deriv	324.1	70	189 / 84.1	25 / 45	0.59	HILIC	6.78	8.16216	189.1	60	144 / 84	23 / 35	1.03107
3-indoleacetic acid	AR-IAA	2.823	11.8318	not deriv	176.1	60	130 / 103	25 / 45	0.242918	RP	3.6	3.86486	176.1	60	130 / 103	25 / 45	0.275567
3-indolepropionic acid	AR-IPA	3.65	15.5909	not deriv	190.1	60	130 / 172	25 / 20	0.24	RP	4.12	4.56757	190.1	60	130 / 172	25 / 20	0.215
N-methylalanine	AR-MeAla	0.2238	0.0172727	not deriv	104.1	50	58 / 56	20 / 35	0.07	HILIC	5.2	6.02703	104.1	50	58 / 56	20 / 35	0.0436333
methionine sulfoxide	AR-MetSO	1.88	7.54545	1 x deriv	301.2	70	237 / 88	20 / 40	0.47	HILIC	6.22	7.40541	166.1	50	74 / 56	20 / 40	0.3532
arachidonoyl glycine	AR-NAGly	5.0512	21.96	not deriv	362.3	100	287.2 / 269.2	25 / 23	0.43	RP	7.57	9.22973	362.3	100	287.2 / 269.2	25 / 23	0.4361
nicotinuric acid	AR-Nic	0.315	0.431818	not deriv	181.1	60	79 / 135.1	60 / 25	4.39	HILIC	4.23	4.71622	181.1	60	135.1 / 79	25 / 60	0.225833
nitrotyrosine	AR-NO2Tyr	4.2493	18.315	1 x deriv	362.2	70	181 / 227	30 / 20	0.72	HILIC	4.26	4.75676	227	60	181 / 117	20 / 35	0.146167
ornithine	AR-Orn	4.23	18.2273	2 x deriv	403.2	70	310 / 175	15 / 25	0.58	HILIC	7.12	8.62162	133.1	40	70 / 116	30 / 15	0.710733
phenylacetylglycine	AR-PAG	1.474	5.7	not deriv	194.1	50	91 / 76	35 / 13	0.493804	RP	2.67	2.60811	194.1	50	91 / 76	35 / 15	0.477533
pyroglutamic acid (non derivatized)	AR-PyroGlu	0.296	0.345455	not deriv	130	60	84 / 56	20 / 40	0.08
pyroglutamic acid (derivatized)	AR-PyroGlu	1.49	5.77273	1 x deriv	265.1	70	130 / 136	20 / 33	0.14	HILIC	4.43	4.98649	130	60	84 / 56	20 / 40	0.0968
sarcosine	AR-Sarc	1.8635	7.47045	1 x deriv	225	70	90 / 136	15 / 30	0.58	HILIC*	5.15	5.95946	90.1	50	90.1 / 72	8 / 15	0.01635
N,N'-dimethylarginine	AR-SDMA	1.8635	7.47045	1 x deriv	338.2	70	172 / 203	30 / 25	4.54545	HILIC	7.39	8.98649	203.1	50	172.1 / 116.1	20 / 25	1.36986
trans-4-hydroxyproline	AR-tHyp	1.12	4.09091	1 x deriv	267.1	70	132 / 86	20 / 35	0.51	HILIC**	5.27	6.12162	132	60	86.2 / 68	20 / 35	0.4123
tryptophan betaine	AR-TriMeTrp	0.9895	3.49773	not deriv	247	70	188.1 / 118	22 / 45	0.47	HILIC	4.7	5.35135	247.1	70	188 / 118	25 / 45	0.558167
benzamide	BGA-Benzamide	0.961	3.36818	not deriv	122.1	70	105 / 77	20 / 35	0.99	RP	2.41	2.25676	122.1	70	105 / 77	20 / 35	0.9983
cadaverine	BGA-Cad	4.5265	19.575	2 x deriv	373	70	280 / 128	20 / 35	0.17	HILIC	7.14	8.64865	103.1	50	86 / 41	15 / 35	0.0705
carnitine	BGA-Carn	0.23	0.0454545	not deriv	162.1	60	103 / 85	25 / 30	0.523139	HILIC	6.05	7.17568	162.1	60	103 / 85	25 / 30	0.485567
choline	BGA-Choline	0.24	0.0909091	not deriv	104	60	60 / 58	25 / 40	0.513187	HILIC	5.4	6.2973	104	60	60 / 58	25 / 40	0.478333
creatinine	BGA-Creatinine	0.2257	0.0259091	not deriv	114.1	60	44.1 / 86	20 / 15	0.36	HILIC	3.82	4.16216	114.1	60	44 / 86	25 / 15	0.303333
dimethylamine	BGA-DiMeNH	2.34	9.63636	1 x deriv	181	70	88 / 136	20 / 25	0.37	HILIC	4.8	5.48649	46.1	60	46.1 / 46.1	8 / 30	0.0443667
dopamine	BGA-Dopamine	3.7345	15.975	1 x deriv	289.2	70	137 / 91	25 / 52	0.63	HILIC	4.75	5.41892	154	50	137 / 91	15 / 35	0.6483
histamine	BGA-Hista	0.9325	3.23864	1 x deriv	247	70	154 / 95	18 / 35	0.56	HILIC	7.03	8.5	112.1	50	95.1 / 68.1	25 / 30	0.2354
kynurenine	BGA-Kyn	4.2592	18.36	1 x deriv	344.2	70	192 / 146	20 / 30	0.56	HILIC	4.28	4.78378	209.1	60	192 / 146	15 / 30	0.3711
ethanolamine	BGA-NH2EtOH	1.49	5.77273	1 x deriv	197.1	70	136 / 62	25 / 18	0.98	HILIC	4.71	5.36486	62.1	30	44.1 / 45.1	15 / 20	0.2662
2-phenylethylamine	BGA-PEA	4.6156	19.98	1 x deriv	257.2	70	105 / 94	30 / 20	0.51	HILIC	3.77	4.09459	122	50	105 / 77	20 / 40	0.3483
putrescine	BGA-Put	4.4077	19.035	2 x deriv	359.1	70	266 / 114	15 / 35	0.29	HILIC	7.19	8.71622	89.1	40	72 / 89.1	15 / 8	0.482233
pyrrolidine	BGA-Pyrr	3.6058	15.39	1 x deriv	207	70	72.1 / 114	40 / 20	2.77	HILIC	4.72	5.37838	72.1	50	72.1 / 42	8 / 60	0.0081
serotonin	BGA-Sero	3.6	15.3636	1 x deriv	312.3	70	160 / 115.1	30 / 65	0.17
spermidine	BGA-Spd	4.6948	20.34	2 x deriv	416.1	70	193 / 323	35 / 22	0.54
spermine	BGA-Spm	4.8037	20.835	2 x deriv	473.1	70	193 / 338	45 / 25	0.68	HILIC	7.51	9.14865	203.2	60	98 / 85	35 / 30	0.190264
taurine	BGA-Taurine	0.9	3.09091	1 x deriv	261	70	126 / 136	20 / 30	0.46	HILIC (neg)	3.59	3.85135	124	-60	80 / 107	-30 / -22	0.0182
thyroxine	BGA-Thyroxine	4.873	21.15	1 x deriv	912.7	70	731.6 / 777.5	50 / 30	0.17	HILIC	3.61	3.87838	777.7	100	731.7 / 604.6	35 / 55	0.246467
trimethylamine-N-oxide	BGA-TMAO	0.2409	0.095	not deriv	76.1	80	58 / 59.1	25 / 18	0.597678	HILIC	5.33	6.2027	76.1	80	58 / 59	25 / 20	0.457867
trigonelline	BGA-Trigo	0.24	0.0909091	not deriv	138	95	92 / 94	30 / 35	0.61	HILIC	5.95	7.04054	138	60	92 / 94	30 / 30	0.990567
IS_alanine	IS_AA-Ala	2.87	12.0455	1 x deriv	228.1	70	93.1 / 136.1	15 / 30	0.799211
IS_arginine	IS_AA-Arg	1.26	4.72727	1 x deriv	320.1	70	183.1 / 226.1	25 / 15	0.136919
IS_asparagine	IS_AA-Asn	1.47	5.68182	1 x deriv	272.1	70	255.1 / 90.1	25 / 15	0.24
IS_aspartic acid	IS_AA-Asp	2.24	9.18182	1 x deriv	272.1	70	136.1 / 91.1	30 / 25	0.935372
IS_glutamic acid	IS_AA-Glu	2.21	9.04545	1 x deriv	288.1	70	153.1 / 88.1	15 / 35	0.453819
IS_glutamine	IS_AA-Gln	1.55	6.04545	1 x deriv	288.1	70	89.1 / 135.1	38 / 25	1.20798
IS_glycine	IS_AA-Gly	1.77	7.04545	1 x deriv	212.1	70	136.1 / 77.1	25 / 15	0.832545
IS_histidine	IS_AA-His	0.96	3.36364	1 x deriv	296.1	70	115.1 / 203.1	30 / 15	1.25317
IS_isoleucine	IS_AA-Ile	4.35	18.7727	1 x deriv	276.1	70	77.1 / 95.1	40 / 20	6.96278
IS_leucine	IS_AA-Leu	4.35	18.7727	1 x deriv	276.1	70	48.1 / 141.1	60 / 15	17.4136
IS_lysine	IS_AA-Lys	4.35	18.7727	2 x deriv	427.1	70	334.1 / 198.1	20 / 25	0.32345
IS_methionine	IS_AA-Met	4	17.1818	1 x deriv	292.1	70	157.1 / 140.1	15 / 25	0.550908
IS_phenylalanine	IS_AA-Phe	4.4	19	1 x deriv	308.1	70	173.1 / 127.1	15 / 25	1.07837
IS_proline	IS_AA-Pro	2.75	11.5	1 x deriv	258.1	70	123.1 / 77	18 / 35	0.897824
IS_serine	IS_AA-Ser	1.74	6.90909	1 x deriv	244.1	70	109.1 / 136.1	15 / 30	0.560385
IS_threonine	IS_AA-Thr	2.6	10.8182	1 x deriv	260.1	70	125.1 / 79.1	15 / 30	0.474702
IS_tryptophan	IS_AA-Trp	4.34	18.7273	1 x deriv	348.1	70	195.1 / 151.1	25 / 35	0.348881
IS_tyrosine	IS_AA-Tyr	3.77	16.1364	1 x deriv	324.1	70	189.1 / 143.1	15 / 30	0.829844
IS_valine	IS_AA-Val	4.05	17.4091	1 x deriv	260.1	70	125.1 / 79.1	15 / 25	1.20445
IS_putrescine	IS_BGA-Put	4.45	19.2273	2 x deriv	363.1	70	270.1 / 118.1	15 / 35	0.321448
Table S2b: LC-gradients and ion source parameters of the "dilute-and-shoot" method
HILIC			RP
Time (min)	% B	Flow (mL/min)	Time (min)	% B	Flow (mL/min)
0	0	0.4	0	5	0.4
0.5	0	0.4	0.5	5	0.4
6.5	36.8	0.4	8	100	0.4
6.8	57.9	0.4	9.5	100	0.4
12	57.9	0.4	9.6	100	0.8
12.8	0	0.4	19.5	100	0.8
13.2	0	0.4	19.6	5	0.4
13.3	0	1	23	5	0.4
15.8	0	1
15.9	0	0.4
16.5	0	0.4
Injection volume: 1 µL, temperature: 40 °C			Injection volume: 1 µL, temperature: 50 °C
Ion source parameters for both methods:
The electrospray voltage was 4500 V for positive ion mode and -4500 V for negative ion mode. The source temperature was 450 °C, the curtain gas 30 psi and the ion source gases 1 and 2 were set to 50 psi each. The settling time for polarity switching was 15 ms.

## Sheet: Table S3
Table S3: Limits of detection (LODs), lower limits of quantification (LLOQs), upper limits of quantification (ULOQs) and carry over rates of amino acids, amino acid related compounds and biogenic amines. PA ratio: peak area ratio (analyte / internal standard); dil: dilution; n.a.: not assessed
		Derivatization method										"Dilute-and-shoot" method
				in pure solvent solution					in plasma (1:30 dil)			in pure solvent solution				in plasma (1:5 dil)		LLOQ "dilute-and-shoot" / LLOQ derivatization
Compound Name	Compound Abbreviation	Retention time (min)	Derivatization state	LOD (µg/L)	LLOQ (µg/L)	ULOQ (µg/L)	ULOQ (µg/L) for PA ratios	ULOQ/LLOQ	LLOQ (µg/L)	Carry over rate (%) at 300 µg/L	Carry over rate (%) at 1000 µg/L	LOD (µg/L)	LLOQ (µg/L)	ULOQ (µg/L)	ULOQ/LLOQ	LLOQ (µg/L)	Carry over rate (%) at 1000 µg/L	Solvent solution	Plasma (concentrated samples)
alanine	AA-Ala	2.7	1 x deriv	0.1	1	300	13000	300	30	0	0	700	2000	25000	12.5125	10000	0.33	2000	333.333
arginine	AA-Arg	1.18	1 x deriv	1	3	1000	2500	333.333	90	0	0	30	80	2500	30	400	9.27138	26.6667	4.44444
asparagine	AA-Asn	1.35	1 x deriv	3	10	600	3000	60	300	0	0	200	700	10000	13.8889	4000	0.578822	70	11.6667
aspartic acid	AA-Asp	2.08163	1 x deriv	20	60	3000	5000	50	1800	0	0	200	800	7600	10	4000	2.13039	13.3333	2.22222
glutamic acid	AA-Glu	2.15	1 x deriv	3	10	3000	12500	300	300	0	0	10	40	7900	200	200	7.85734	4	0.666667
glutamine	AA-Gln	1.48	1 x deriv	3	10	600	7500	60	300	0	0	*	100	10000	100	500	0.855973	10	1.66667
glycine	AA-Gly	1.62	1 x deriv	*	30	1000	3000	33.3333	900	0.153701	0.085432	n.a.	n.a.	n.a.	n.a.	n.a.	n.a.	n.a.	n.a.
histidine	AA-His	0.88	1 x deriv	30	100	600	1500	6	3000	0	0	20	70	7400	100	400	0.658466	0.7	0.116667
isoleucine	AA-Ile	4.38	1 x deriv	3	10	600	10000	60	300	0	0	10	30	10000	333.333	200	1.25086	3	0.5
leucine	AA-Leu	4.38	1 x deriv	20	60	1000	10300	16.6667	1800	0	0	30	100	10000	100	500	1.60074	1.66667	0.277778
lysine	AA-Lys	4.35	2 x deriv	*	10	300	8500	30	300	0.05	0.02	100	400	8000	20	2000	3.99508	40	6.66667
methionine	AA-Met	3.95	1 x deriv	2	6	1000	2000	166.667	180	0.02	0.01	5	20	10000	555.556	100	0.449263	3.33333	0.555556
phenylalanine	AA-Phe	4.4	1 x deriv	1	3	1000	1500	333.333	90	0.0351844	0.0304864	*	30	10000	333.333	200	1.06953	10	1.66667
proline	AA-Pro	2.67	1 x deriv	1	3	3000	5000	1000	90	0	0	*	50	3000	60	300	0.539601	16.6667	2.77778
serine	AA-Ser	1.62	1 x deriv	0.1	1	1000	4500	1000	30	0	0	100	300	10000	33.3333	2000	9.14322	300	50
threonine	AA-Thr	2.45	1 x deriv	*	10	300	6000	30	300	0.02	0.01	*	30	10000	333.333	200	2.636	3	0.5
tryptophan	AA-Trp	4.32	1 x deriv	0.2	0.6	1000	1500	1666.67	18	0.04	0.04	9	30	10000	333.333	200	0.036024	50	8.33333
tyrosine	AA-Tyr	3.73	1 x deriv	0.3	1	300	4000	300	30	0	0	*	20	1000	50	100	1.13731	20	3.33333
valine	AA-Val	4.03	1 x deriv	1	3	600	7500	200	90	0	0	*	30	10000	333.333	200	1.94502	10	1.66667
1-methylhistidine	AR-1MeHis	1.1035	1 x deriv	1	3	1000		333.333	90	0	0	1.3	4	1000	256.41	19.5	3.16407	1.33333	0.222222
3-hydroxyproline	AR-3Hyp	1.6165	1 x deriv	1	3	3000		1000	90	0.01	0	n.a.	n.a.	n.a.	n.a.	n.a.	n.a.	n.a.	n.a.
3-methylhistidine	AR-3MeHis	1.09	1 x deriv	1	3	2000		666.667	90	0	0	0.77	2.31	300	129.87	10	3.63339	0.77	0.128333
α-aminobutyric acid	AR-AABA	3.601	1 x deriv	1	3	600		200	90	0	0	37	111	10000	90.0901	600	0.282082	37	6.16667
α-aminoadipic acid	AR-AAD	2.9444	1 x deriv	3	10	3000		300	300	0	0	3	9	1000	111.111	50	0	0.9	0.15
acetylornithine	AR-AcOrn	2.272	1 x deriv	1	3	1000		333.333	90	0	0	1.8	6	10000	1666.67	30	0.661163	2	0.333333
N-acetyltyrosine	AR-AcTyr	0.8375	not deriv	10	30	1000		33.3333	900	0	0	4.5	10	50000	3703.7	70	0.0825736	0.333333	0.0555556
N,N-dimethylarginine	AR-ADMA	1.7495	1 x deriv	0.3	1	600		600	30	0	0	7.9992	30	999.9	37.5	100	2.88748	30	5
5-aminovaleric acid	AR-AVA	3.2384	1 x deriv	0.3	1	300		300	30	0	0	30	90	25000	287.356	400	1.16974	90	15
β-aminobutyric acid	AR-BABA	2.785	1 x deriv	1	3	1000		333.333	90	0	0	2.7	8.1	3000	370.37	40	0.27655	2.7	0.45
β-alanine	AR-bAla	2.12	1 x deriv	0.3	1	300		300	30	0	0	n.a.	n.a.	n.a.	n.a.	n.a.	n.a.	n.a.	n.a.
carnosine	AR-bAla-His	0.961	1 x deriv	3	10	1000		100	300	0.06	0.01	5	15	300	20	80	2.45775	1.5	0.25
anserine	AR-bAla-MeHis	1.02	1 x deriv	0.3	1	600		600	30	0	0	2.77122	8.31366	800	95.2381	40	2.01075	8.31366	1.38561
betaine	AR-Betaine	0.24	not deriv	1	3	100		33.3333	90	1.33708	1.07331	*	9	300	33.3333	50	12.1723	3	0.5
cis-4-hydroxyproline	AR-cHyp	1.721	1 x deriv	1	3	3000		1000	90	0.01	0	n.a.	n.a.	n.a.	n.a.	n.a.	n.a.	n.a.	n.a.
citrulline	AR-Cit	1.88	1 x deriv	2	6	1000		166.667	180	0	0	1.6	4.8	3000	625	20	1.99235	0.8	0.133333
creatine (non derivatized)	AR-Creatine	0.24	not deriv	1	3	30		10	90	0	0	0.75	2.5	100	40	10	0.384793	0.833333	0.138889
creatine (derivatized)	AR-Creatine	4.32	1 x deriv	0.1	0.3	30		100	9	0.1675	0.0468531	0.75	2.5	100	40	10	0.384793	8.33333	1.38889
stachydrine	AR-DiMePro	0.239	not deriv	0.6	2	100		50	60	0.322172	0.173934	0.239022	0.796741	23.9022	30	3.9837	1.9022	0.39837	0.0663951
γ-aminobutyric acid	AR-GABA	2.481	1 x deriv	0.3	1	1000		1000	30	0	0	3	9	3000	333.333	50	0.426629	9	1.5
guanidinoacetic acid	AR-GAA	0.239	not deriv	10	30	1500		50	900	2.60417	1.04762	30	100	10000	100	500	1.06793	3.33333	0.555556
hippuric acid	AR-Hipp	1.151	not deriv	1	3	3000		1000	90	0	0	30	100	10000	105.263	500	0.0778956	33.3333	5.55556
homoarginine	AR-HomoArg	1.626	1 x deriv	0.3	1	600		600	30	0	0	0.0753514	0.226054	840	3703.7	1.13027	4.62697	0.226054	0.0376757
3-indoleacetic acid	AR-IAA	2.823	not deriv	2	6	3000		500	180	0.126032	0.0223062	1.5	4.5	10000	2222.22	20	0.00421166	0.75	0.125
3-indolepropionic acid	AR-IPA	3.65	not deriv	1	3	3000		1000	90	0	0	0.421811	6.32717	2500	400	30	0.00751099	2.10906	0.351509
N-methylalanine	AR-MeAla	0.2238	not deriv	100	300	300		1	9000	21.9613	11.7424	10	30	1000	33.3333	200	0.903633	0.1	0.0166667
methionine sulfoxide	AR-MetSO	1.88	1 x deriv	3	10	1000		100	300	0	0	6	20	10000	500	100	2.01772	2	0.333333
arachidonoyl glycine	AR-NAGly	5.0512	not deriv	2	6	3000		500	180	0.926531	0.814401	1.5	5	25000	5000	30	0.296708	0.833333	0.138889
nicotinuric acid	AR-Nic	0.315	not deriv	1	3	300		100	90	0	0	1.8	5.4	10000	1851.85	30	0.0786255	1.8	0.3
nitrotyrosine	AR-NO2Tyr	4.2493	1 x deriv	0.3	1	1000		1000	30	0	0	7.7	20	10000	432.9	100	0.490331	20	3.33333
ornithine	AR-Orn	4.23	2 x deriv	0.3	1	300		300	30	0.0260659	0.0219898	70	200	4700	20	1000	5.64385	200	33.3333
phenylacetylglycine	AR-PAG	1.474	not deriv	2	6	3000		500	180	0	0	2.4	8	25000	3125	40	0.0264849	1.33333	0.222222
pyroglutamic acid (non derivatized)	AR-PyroGlu	0.296	not deriv	10	30	300		10	900	0.203568	0.366977	10	40	1000	25	200	2.02447	1.33333	0.222222
pyroglutamic acid (derivatized)	AR-PyroGlu	1.49	1 x deriv	0.2	0.6	40		66.6667	18	0.0153333	0.0121053	10	40	1000	25	200	2.02447	66.6667	11.1111
sarcosine	AR-Sarc	1.8635	1 x deriv	1	3	3000		1000	90	0	0	n.a.	n.a.	n.a.	n.a.	n.a.	n.a.	n.a.	n.a.
N,N'-dimethylarginine	AR-SDMA	1.8635	1 x deriv	0.3	1	1000		1000	30	0	0	0.6	2	300	150	10	2.53379	2	0.333333
trans-4-hydroxyproline	AR-tHyp	1.12	1 x deriv	1	3	1000		333.333	90	0.01	0.01	10	30	25000	757.576	200	0.543056	10	1.66667
tryptophan betaine	AR-TriMeTrp	0.9895	not deriv	0.3	1	300		300	30	0	0	0.18	0.6	1000	1666.67	3	0.00439311	0.6	0.1
benzamide	BGA-Benzamide	0.961	not deriv	4	10	300		25	360	0	0	0.18	0.6	1000	1851.85	2.7	0.0125909	0.06	0.01
cadaverine	BGA-Cad	4.5265	2 x deriv	*	10	300		30	300	0.02	0.02	100	1000	10000	10	5000	4.15975	100	16.6667
carnitine	BGA-Carn	0.23	not deriv	0.2	0.6	100		166.667	18	0.112908	0.140551	*	0.735708	240	333.333	3.67854	0.406061	1.22618	0.204363
choline	BGA-Choline	0.24	not deriv	0.1	0.3	100		333.333	9	1.50768	0.732426	0.335542	1.11847	20	20	5.59237	1.55393	3.72825	0.621374
creatinine	BGA-Creatinine	0.2257	not deriv	1	3	100		33.3333	90	1.69692	1.41169	6	20	1000	55.5556	90	0.0403877	6.66667	1.11111
dimethylamine	BGA-DiMeNH	2.34	1 x deriv	3	10	100		10	300	0.02	0.01	20	60	690	11.1111	300	0.950495	6	1
dopamine	BGA-Dopamine	3.7345	1 x deriv	1	3	3000		1000	90	0	0	800	2000	20000	8.33333	10000	0.22	666.667	111.111
histamine	BGA-Hista	0.9325	1 x deriv	0.3	1	300		300	30	0	0	0.606883	1.82065	600	333.333	9.10325	1.11212	1.82065	0.303442
kynurenine	BGA-Kyn	4.2592	1 x deriv	1	3	1000		333.333	90	0.0665319	0.0770273	6	20	10000	500	100	0.410479	6.66667	1.11111
ethanolamine	BGA-NH2EtOH	1.49	1 x deriv	0.6	2	300		150	60	0.0761425	0.0141637	4	10	1000	83.3333	60	0.271599	5	0.833333
2-phenylethylamine	BGA-PEA	4.6156	1 x deriv	0.2	0.6	1000		1666.67	18	0.02	0.02	0.38	1.14	1000	877.193	5.7	0.0525133	1.9	0.316667
putrescine	BGA-Put	4.4077	2 x deriv	*	10	300		30	300	0.03	0.03	100	1000	25000	25	5000	6.00393	100	16.6667
pyrrolidine	BGA-Pyrr	3.6058	1 x deriv	0.1	0.3	300		1000	9	0	0	1	3	300	100	20	0.0916322	10	1.66667
serotonin	BGA-Sero	3.6	1 x deriv	0.3	1	600		600	30	0	0	n.a.	n.a.	n.a.	n.a.	n.a.	n.a.	n.a.	n.a.
spermidine	BGA-Spd	4.6948	2 x deriv	10	30	600		20	900	0.0620879	0.0248352	n.a.	n.a.	n.a.	n.a.	n.a.	n.a.	n.a.	n.a.
spermine	BGA-Spm	4.8037	2 x deriv	60	200	3000		15	6000	0.238182	0.0952727	300	1000	10000	10.4167	5000	1.29823	5	0.833333
taurine	BGA-Taurine	0.9	1 x deriv	0.6	2	1000		500	60	0	0	0.16	0.48	1000	2083.33	2.4	0.00236311	0.24	0.04
thyroxine	BGA-Thyroxine	4.873	1 x deriv	0.3	1	3000		3000	30	1.11939	0.988221	0.85	2.55	300	117.647	10	0.150747	2.55	0.425
trimethylamine-N-oxide	BGA-TMAO	0.2409	not deriv	*	30	300		10	900	7.15182	3.09551	0.202447	0.674825	70	100	3.37412	0.029353	0.0224942	0.00374903
trigonelline	BGA-Trigo	0.24	not deriv	0.1	0.3	30		100	9	0.107383	0.139992	0.284101	0.947005	80	83.3333	4.73502	0.101296	3.15668	0.526114

## Sheet: Table S4
Table S4: Apparent recoveries (RAs in %) in differently diluted pig plasma. IS: internal standard; missing values: RA not determined; *: disturbed by first isotope of naturally occurring glycine
		Derivatization method				"Dilute-and-shoot" method
		RA (%) based on peak areas		RA (%) based on peak area ratios (analyte / IS)		RA (%) based on peak areas
Compound Name	Dilution factor -> …... . Compound Abbreviation↓	1:30	1:1500	1:30	1:1500	1:5	1:100
alanine	AA-Ala	106.857	148.127	94.2917	97.4896	84	100
arginine	AA-Arg	92.0053	99.0083	94.4306	72.1505	54	51
asparagine	AA-Asn	148.297	176.632	91.0385	125.866	70
aspartic acid	AA-Asp	153.183		95.7031	126.029	53
glutamic acid	AA-Glu	169.297	175.357	97.9354	98.2057	61	61
glutamine	AA-Gln	90.873	111.425	98	91.9422	78	83
glycine	AA-Gly	102.379	148.505	60*	51*
histidine	AA-His	148.543		93.9955	102.865	85	88
isoleucine	AA-Ile	100.991	112.399	90.3299	95.1937	80	94
leucine	AA-Leu	98.9072	108.652	92.9047	103.594	82	95
lysine	AA-Lys	86.8391	133.105	87.6234	92.8933	52	54
methionine	AA-Met	95.5328	108.2	110	98.3	72	86
phenylalanine	AA-Phe	106.781	132.725	97.5864	86.1883	65	89
proline	AA-Pro	84.063	99.5866	88.0931	93.0572	78	92
serine	AA-Ser	143.262	181.459	92.8016	96.9764	71	76
threonine	AA-Thr	130.024	165.291	93.983	93.9096	76	84
tryptophan	AA-Trp	111.93	143.192	87.484	80.8335	109	94
tyrosine	AA-Tyr	128.286	145.604	90.4124	90.8212	55	89
valine	AA-Val	100.545	212.37	82.9323	98.6775	79	98
1-methylhistidine	AR-1MeHis	173.805				105	91
3-hydroxyproline	AR-3Hyp	90.5925
3-methylhistidine	AR-3MeHis	121.643				92	90
α-aminobutyric acid	AR-AABA	142.89	187.244			90
α-aminoadipic acid	AR-AAD	166.827	245.8			61	64
acetylornithine	AR-AcOrn	175.259				92	86
N-acetyltyrosine	AR-AcTyr	49.3816				112
N,N-dimethylarginine	AR-ADMA	121.217				87	84
5-aminovaleric acid	AR-AVA	148.261				41
β-aminobutyric acid	AR-BABA	216.536				81
β-alanine	AR-bAla	155.019	206.446
carnosine	AR-bAla-His	129.076				78	77
anserine	AR-bAla-MeHis	133.144				88
betaine	AR-Betaine		79.4843			56	88
cis-4-hydroxyproline	AR-cHyp	98.1342
citrulline	AR-Cit	176.737	194.543			83	83
creatine (non derivatized)	AR-Creatine	25.2811	79.4522			85	89
creatine (derivatized)	AR-Creatine	148.138	141.546			85	89
stachydrine	AR-DiMePro	45.2017				93	91
γ-aminobutyric acid	AR-GABA	137.594				78
guanidinoacetic acid	AR-GAA	37.805				71	83
hippuric acid	AR-Hipp	93.0353	89.5507			99	104
homoarginine	AR-HomoArg	106.264				69	58
3-indoleacetic acid	AR-IAA	92.1007				97
3-indolepropionic acid	AR-IPA	89.8696				99
N-methylalanine	AR-MeAla					90	89
methionine sulfoxide	AR-MetSO	121.936				101	98
arachidonoyl glycine	AR-NAGly	95.5923				108
nicotinuric acid	AR-Nic	84.7748				109
nitrotyrosine	AR-NO2Tyr	97.5485				82
ornithine	AR-Orn	106.886	127.627			51	51
phenylacetylglycine	AR-PAG	89.9717				94	103
pyroglutamic acid (non derivatized)	AR-PyroGlu	139.064	167.324			93	100
pyroglutamic acid (derivatized)	AR-PyroGlu	145.384	162.737			93	100
sarcosine	AR-Sarc	151.243
N,N'-dimethylarginine	AR-SDMA	121.952				85	79
trans-4-hydroxyproline	AR-tHyp	96.751	100.434			77	82
tryptophan betaine	AR-TriMeTrp	107.887				92
benzamide	BGA-Benzamide	95.5568				105
cadaverine	BGA-Cad	91.6663				67
carnitine	BGA-Carn	43.408				86	86
choline	BGA-Choline	68.1433	88.532			91	94
creatinine	BGA-Creatinine	45.6806				86	99
dimethylamine	BGA-DiMeNH	82.1282				43
dopamine	BGA-Dopamine	54.4789				67
histamine	BGA-Hista	95.8261				102	97
kynurenine	BGA-Kyn	131.225				62
ethanolamine	BGA-NH2EtOH	86.2567				76
2-phenylethylamine	BGA-PEA	97.8423				106
putrescine	BGA-Put	100.152		99.0815		63
pyrrolidine	BGA-Pyrr	95.756				69
serotonin	BGA-Sero	97.0803
spermidine	BGA-Spd	118.87
spermine	BGA-Spm	125.082				75
taurine	BGA-Taurine	103.29	112.158			71	83
thyroxine	BGA-Thyroxine	94.4				68
trimethylamine-N-oxide	BGA-TMAO	65.4485				91	94
trigonelline	BGA-Trigo	29				72	83

## Sheet: Table S5
Table S5: Repeatabilities (%) in differently diluted pig plasma. Missing values: Repeatability not determined
		Derivatization method				"Dilute-and-shoot" method
		Repeatability (%) based on peak areas		Repeatability (%) based on peak area ratios (analyte / IS)		Repeatability (%) based on peak areas
Compound Name	Dilution factor -> …... . Compound Abbreviation↓	1:30	1:1500	1:30	1:1500	1:5	1:100
alanine	AA-Ala	2.50847	5.84253	3.75317	6.1585	10	18
arginine	AA-Arg	8.63977	21.6789	3.37013	33.8346	11	17
asparagine	AA-Asn	6.18322	15.1222	4.32021	21.3744	7
aspartic acid	AA-Asp	10.3427		4.49492	16.2553	10
glutamic acid	AA-Glu	2.02971	18.249	2.8422	5.2921	8	15
glutamine	AA-Gln	3.77267	6.21461	5.2	12.9	9	6
glycine	AA-Gly	14.4285	19.3475	7.72252	51.6898
histidine	AA-His	7.28443		4.30024	6.00053	5	11
isoleucine	AA-Ile	4.10414	6.22233	4.60173	10.4535	6	8
leucine	AA-Leu	6.33082	10.6553	5.08412	9.19861	5	5
lysine	AA-Lys	17.7339	6.06607	12.9	10.0374	8	5
methionine	AA-Met	5.51265	24	8	13	8	15
phenylalanine	AA-Phe	10.3412	12.9703	9.75494	7.93792	13	9
proline	AA-Pro	9.2316	12.3056	3.78287	6.25857	14	5
serine	AA-Ser	12.8887	19.0177	4.35736	11.6934	8	11
threonine	AA-Thr	14.2495	15.4064	7.1919	9.99653	5	6
tryptophan	AA-Trp	6.94769	10.8431	5.65721	9.89501	17	5
tyrosine	AA-Tyr	6.44825	20.7123	6.02399	8.94112	4	11
valine	AA-Val	6.01578	12.8379	5.81698	5.51493	5	11
1-methylhistidine	AR-1MeHis	10.0965				7	5
3-hydroxyproline	AR-3Hyp	7.16857
3-methylhistidine	AR-3MeHis	9.44999				5	6
α-aminobutyric acid	AR-AABA	17.7612	30.7827			6
α-aminoadipic acid	AR-AAD	10.2163	9.93123			10	9
acetylornithine	AR-AcOrn	12.5385				5	7
N-acetyltyrosine	AR-AcTyr	31.4907				3
N,N-dimethylarginine	AR-ADMA	11.9371				6	14
5-aminovaleric acid	AR-AVA	9.83815				3
β-aminobutyric acid	AR-BABA	11.9826				13
β-alanine	AR-bAla	15.1314	19.1362
carnosine	AR-bAla-His	7.78213				5	8
anserine	AR-bAla-MeHis	10.4192				6
betaine	AR-Betaine		17.5431			13	15
cis-4-hydroxyproline	AR-cHyp	8.79774
citrulline	AR-Cit	13.937	26.0553			7	5
creatine (non derivatized)	AR-Creatine	14.9867	20.2521			10	8
creatine (derivatized)	AR-Creatine	7.98832	13.6385			10	8
stachydrine	AR-DiMePro	23.3412				6	23
γ-aminobutyric acid	AR-GABA	22.2368				14
guanidinoacetic acid	AR-GAA	14.4411				8	23
hippuric acid	AR-Hipp	7.57981	7.04982			6	4
homoarginine	AR-HomoArg	13.4661				14	19
3-indoleacetic acid	AR-IAA	5.93699				10
3-indolepropionic acid	AR-IPA	11.4814				8
N-methylalanine	AR-MeAla					5	8
methionine sulfoxide	AR-MetSO	14.88				16	20
arachidonoyl glycine	AR-NAGly	6.94128				5
nicotinuric acid	AR-Nic	11.5736				5
nitrotyrosine	AR-NO2Tyr	4.95294				5
ornithine	AR-Orn	3.57854	8.18736			11	9
phenylacetylglycine	AR-PAG	9.94443				5	4
pyroglutamic acid (non derivatized)	AR-PyroGlu	12.4137	14.2621			15	15
pyroglutamic acid (derivatized)	AR-PyroGlu	17.1412	10.514			15	15
sarcosine	AR-Sarc	31.2865
N,N'-dimethylarginine	AR-SDMA	12.0964				6	12
trans-4-hydroxyproline	AR-tHyp	8.17685	11.2633			9	4
tryptophan betaine	AR-TriMeTrp	5.61645				14
benzamide	BGA-Benzamide	6.83515				10
cadaverine	BGA-Cad	21.0677				7
carnitine	BGA-Carn	11.5897				10	8
choline	BGA-Choline	6.96066	8.59918			13	8
creatinine	BGA-Creatinine	19.3994				11	14
dimethylamine	BGA-DiMeNH	12.5214				31
dopamine	BGA-Dopamine	8.45				13
histamine	BGA-Hista	8.90525				22	6
kynurenine	BGA-Kyn	17.1561				11
ethanolamine	BGA-NH2EtOH	10.5307				20
2-phenylethylamine	BGA-PEA	4.83485				13
putrescine	BGA-Put	11.3439		8.07673		16
pyrrolidine	BGA-Pyrr	5.25922				10
serotonin	BGA-Sero	3.4445
spermidine	BGA-Spd	11.6905
spermine	BGA-Spm	15.3279				6
taurine	BGA-Taurine	9.34514	15.0628			7	19
thyroxine	BGA-Thyroxine	4.98253				20
trimethylamine-N-oxide	BGA-TMAO	7.54317				8	13
trigonelline	BGA-Trigo	19				13	10

## Sheet: Table S6
Table S6: Average metabolite concentrations (µg/L) in plasma from different species; n.a.: not assessed; *: values of dilute and shoot method were re-evaluated and therefore different than reported in reference [16]; **: impure peak
				Derivatization method						"Dilute-and-shoot" method						Derivatization method / "dilute-and-shoot" method (%)
Compound Name	Compound Abbreviation	LC Method	NIST human (certified values)	NIST human	pig	rat	bovine	human	chicken	NIST human	pig	rat	bovine	human	chicken	NIST human	pig	rat	bovine	human	chicken
alanine	AA-Ala	HILIC	26724	26857.2	89227.6	31479.9	28611.2	30832.8	58593.8	22449.3	78568.6	25232.7	23414.4	25444.9	49758.4	119.635	113.566	124.758	122.195	121.175	117.757
arginine	AA-Arg	HILIC	14167.8	16634.7	21048.6	29949.4	24565.5	10165.1	78875.6	23863	31793.7	40995.1	29822.1	12341.7	133380	69.7091	66.2038	73.056	82.3734	82.3633	59.1361
asparagine	AA-Asn	HILIC		5822.09	13806.9	8454.44	1687.26	4265.05	286.397	< LLOQ	11684.9	5486.65	< LLOQ	< LLOQ	< LLOQ	n.a.	118.159	154.091	n.a.	n.a.	n.a.
aspartic acid	AA-Asp	HILIC		1085.01	7182.89	2833.47	2963.13	1386.25	25266.4	< LLOQ	8491.28	< LLOQ	< LLOQ	< LLOQ	< LLOQ	n.a.	84.5914	n.a.	n.a.	n.a.	n.a.
glutamic acid	AA-Glu	HILIC		12272.6	84566.3	20959.7	24547.2	18435	39415	7262.92	61835.6	8746.02	11519.3	10216.4	22728.3	168.976	136.76	239.649	213.097	180.445	173.418
glutamine	AA-Gln	HILIC		63235.1	69237.8	73361.8	32492.4	42720.2	92382.5	50689.3	67649.7	59474.9	23519.4	31963.2	83478.5	124.75	102.347	123.349	138.151	133.654	110.666
glycine	AA-Gly			20267.1	107154	21305.6	28022.3	15232.3	54538	n.a.	n.a.	n.a.	n.a.	n.a.	n.a.	n.a.	n.a.	n.a.	n.a.	n.a.	n.a.
histidine	AA-His	HILIC		13378.2	8914.37	11436.2	12710.6	12936.9	8168.74	7565.93	7306.32	6379.12	6304.94	6286.4	5099.59	176.822	122.009	179.276	201.598	205.792	160.184
isoleucine	AA-Ile	HILIC	7272.6	8073.02	18692	9965.82	12316.8	9946.43	12045.5	6823.27	13961.8	7823.22	11349.5	8571.98	10048.7	118.316	133.88	127.388	108.522	116.034	119.871
leucine	AA-Leu	HILIC	20430.6	12836.7	20651.2	15611.5	20280.2	16723.2	18917	15861.2	29092.6	20957.7	24554.5	22524.1	22739.3	80.9313	70.9843	74.4905	82.5928	74.2458	83.1906
lysine	AA-Lys	HILIC	20400	22784.4	54501.4	35641.8	17694	24092.1	48517.6	23636.6	63610	28447.1	11083.7	15022.1	58426.5	96.3948	85.6805	125.291	159.639	160.378	83.0405
methionine	AA-Met	HILIC	3325.2	4521.03	16702.5	10490.8	5024.39	4138.77	9717.23	2146.5	8402.02	6052.98	2709.71	1982.92	5436.12	210.624	198.791	173.316	185.422	208.72	178.753
phenylalanine	AA-Phe	HILIC	8364	9304.43	19624	11572	10699.5	9345.29	20136.6	8286.69	20133.9	11703.4	11184	9501.17	19072.4	112.282	97.4675	98.8768	95.6685	98.3594	105.58
proline	AA-Pro	HILIC	20298	24041	54823.7	28431.2	9502.5	27877.2	36085	15859	37233.9	18685.6	6745.09	20316.1	26140.1	151.593	147.241	152.156	140.88	137.218	138.045
serine	AA-Ser	HILIC	10067.4	9597.61	19151.6	21509.8	7326.57	9057.63	49850	9218.29	16016.7	14991.3	5832.28	6955.56	42142.7	104.115	119.572	143.482	125.621	130.221	118.288
threonine	AA-Thr	HILIC	14218.8	14554.4	78665	29247.3	5165.94	12684.8	53890.3	11914.8	67986.2	25098.5	4198.81	10910	46789.3	122.154	115.707	116.53	123.034	116.267	115.177
tryptophan	AA-Trp	HILIC		9020.33	10008.1	16427.3	9666.05	8849.03	10216.6	12417.6	11670.5	20775.3	12685.2	11971.4	14122.9	72.6417	85.7559	79.0712	76.1996	73.9181	72.3406
tyrosine	AA-Tyr	HILIC	10373.4	9482.38	16033.3	14950.1	7487.84	9992.26	23382.5	9769.85	17003.1	16857.6	7691.13	13548.3	28759.8	97.0575	94.2964	88.685	97.3569	73.7527	81.3027
valine	AA-Val	HILIC	21318	20889.8	24682	17562.2	24835.6	27428	22708.7	17053	14929.5	13388.9	20015.1	21037.2	18088	122.5	165.324	131.17	124.084	130.379	125.546
1-methylhistidine	AR-1MeHis	HILIC		459.848	977.447	328.297	1286.71	488.038	2343.36	626.408	1723.67	547.224	1737.95	755.731	2888.56	73.4104	56.7073	59.9931	74.0362	64.5782	81.1256
3-hydroxyproline	AR-3Hyp			< LLOQ	< LLOQ	< LLOQ	< LLOQ	< LLOQ	< LLOQ	n.a.	n.a.	n.a.	n.a.	n.a.	n.a.	n.a.	n.a.	n.a.	n.a.	n.a.	n.a.
3-methylhistidine	AR-3MeHis	HILIC		607.104	660.878	1094.72	703.808	819.092	1312.45	726.984	1004.54	1416.81	808.286	997.055	1539.88	83.5099	65.7889	77.2664	87.0741	82.1511	85.2305
α-aminobutyric acid	AR-AABA	HILIC		1997.04	6743.16	479.303	1170.08	1691.94	6395.98	784.25	3234.25	< LLOQ	< LLOQ	752.75	2790.5	254.644	208.492	n.a.	n.a.	224.768	229.206
α-aminoadipic acid	AR-AAD	HILIC		197.064	8066.71	410.204	492.156	393.33	560.595	149.098	8812.1	1001.28	897.686	274.563	626.905	132.17	91.5413	40.968	54.8249	143.257	89.4227
acetylornithine	AR-AcOrn	HILIC		< LLOQ	< LLOQ	< LLOQ	< LLOQ	< LLOQ	< LLOQ	< LLOQ	49.5	< LLOQ	< LLOQ	< LLOQ	< LLOQ	n.a.	n.a.	n.a.	n.a.	n.a.	n.a.
N-acetyltyrosine	AR-AcTyr	RP		< LLOQ	< LLOQ	< LLOQ	< LLOQ	< LLOQ	< LLOQ	< LLOQ	< LLOQ	< LLOQ	< LLOQ	< LLOQ	< LLOQ	n.a.	n.a.	n.a.	n.a.	n.a.	n.a.
N,N-dimethylarginine*	AR-ADMA	HILIC		45.499	177.514	36.8131	95.5965	32.9195	132.754	54.95	185.375	48.175	97.975	41.9575	157.05	82.8007	95.7596	76.4153	97.5724	78.4592	84.5297
5-aminovaleric acid	AR-AVA	HILIC		< LLOQ	658.336	46.5652	225.493	< LLOQ	1504.34	< LLOQ	49.5	< LLOQ	< LLOQ	< LLOQ	< LLOQ	n.a.	n.a.	n.a.	n.a.	n.a.	n.a.
β-aminobutyric acid	AR-BABA	HILIC		< LLOQ	< LLOQ	74.7769	< LLOQ	< LLOQ	< LLOQ	< LLOQ	< LLOQ	< LLOQ	< LLOQ	< LLOQ	< LLOQ	n.a.	n.a.	n.a.	n.a.	n.a.	n.a.
β-alanine	AR-bAla			259.137	1771.61	583.304	476.297	612.822	7799.42	n.a.	n.a.	n.a.	n.a.	n.a.	n.a.	n.a.	n.a.	n.a.	n.a.	n.a.	n.a.
carnosine	AR-bAla-His	HILIC		< LLOQ	2077.76	758.296	2269.98	< LLOQ	3126.82	< LLOQ	2658.29	1137.21	2798.94	80.9177	3505.58	n.a.	78.1615	66.6803	81.1014	n.a.	89.1957
anserine	AR-bAla-MeHis	HILIC		< LLOQ	39.4532	1922.49	94.3664	< LLOQ	4666.97	< LLOQ	< LLOQ	1777.9	115.65	65.2792	3476.17	n.a.	n.a.	108.133	81.5963	n.a.	134.256
betaine	AR-Betaine	HILIC		3009	13302.2	8601.56	6273.45	2210	7508.77	6109.78	29723.8	> ULOQ	18716.5	4542.23	23286.5	49.2489	44.7525	n.a.	33.5184	48.6545	32.2452
cis-4-hydroxyproline	AR-cHyp			< LLOQ	< LLOQ	< LLOQ	< LLOQ	< LLOQ	< LLOQ	n.a.	n.a.	n.a.	n.a.	n.a.	n.a.	n.a.	n.a.	n.a.	n.a.	n.a.	n.a.
citrulline	AR-Cit	HILIC		6081.35	14775.1	14125.6	9033.56	4921.8	4038.69	4315.78	11327.7	10801.5	6284.25	3462.36	3405.53	140.91	130.433	130.774	143.749	142.152	118.592
creatine (non derivatized)	AR-Creatine	HILIC		2126.52	2946.66	22353.7	12418.4	4095.09	7259.42	3946.24	3973.99	> ULOQ	> ULOQ	5337.04	9846.43	53.8873	74.1487	n.a.	n.a.	76.7295	73.7265
creatine (derivatized)	AR-Creatine	HILIC		6197.62	10986.4	7823.34	11105.9	7334.5	8458.01	3946.24	3973.99	> ULOQ	> ULOQ	5337.04	9846.43	157.051	276.457	n.a.	n.a.	137.426	85.8993
stachydrine	AR-DiMePro	HILIC		764.961	309.734	2260.3	186.567	1068.93	620.752	529.905	127.78	2260	70.7926	573.32	357.921	144.358	242.396	100.013	263.539	186.446	173.433
γ-aminobutyric acid*	AR-GABA	HILIC		11.6371	77.012	43.1629	32.7552	24.6391	134.06	< LLOQ	< LLOQ	< LLOQ	< LLOQ	< LLOQ	< LLOQ	n.a.	n.a.	n.a.	n.a.	n.a.	n.a.
guanidinoacetic acid	AR-GAA	HILIC		< LLOQ	3780.37	< LLOQ	15632**	< LLOQ	5190.87	1912.89	7922.36	3789.98	4010.67	1457.25	6013.18	n.a.	47.7177	n.a.	389.751	n.a.	86.3248
hippuric acid	AR-Hipp	RP		528.44	17759.6	1584.06	2682.39	663.609	< LLOQ	< LLOQ	13190.7	1217.56	1856.49	527.136	< LLOQ	n.a.	134.638	130.101	144.487	125.889	n.a.
homoarginine	AR-HomoArg	HILIC		332.312	329**	253**	284.37	502.387	1022.36	214.252	146.636	135.714	128.361	320.673	533.804	155.103	224.339	186.402	221.538	156.666	191.524
3-indoleacetic acid	AR-IAA	RP		319.537	< LLOQ	< LLOQ	< LLOQ	268.283	< LLOQ	254.05	114.541	80.6532	68.0917	278.969	49.7867	125.777	n.a.	n.a.	n.a.	96	n.a.
3-indolepropionic acid	AR-IPA	RP		118.197	288.986	772.607	< LLOQ	142.001	< LLOQ	77.3189	201.239	591.729	45.9764	110.266	< LLOQ	152.87	143.603	130.568	n.a.	128.78	n.a.
N-methylalanine	AR-MeAla	HILIC		n.a.	n.a.	n.a.	n.a.	n.a.	n.a.	< LLOQ	< LLOQ	< LLOQ	< LLOQ	< LLOQ	< LLOQ	n.a.	n.a.	n.a.	n.a.	n.a.	n.a.
methionine sulfoxide	AR-MetSO	HILIC		41.2788	305.605	219.931	62.6298	92.8469	582.685	< LLOQ	377.73	347.166	< LLOQ	112.338	503.184	n.a.	80.9057	63.3504	n.a.	82.6496	115.8
arachidonoyl glycine	AR-NAGly	RP		< LLOQ	< LLOQ	< LLOQ	< LLOQ	< LLOQ	< LLOQ	< LLOQ	< LLOQ	< LLOQ	< LLOQ	< LLOQ	< LLOQ	n.a.	n.a.	n.a.	n.a.	n.a.	n.a.
nicotinuric acid	AR-Nic	HILIC		< LLOQ	< LLOQ	< LLOQ	< LLOQ	< LLOQ	< LLOQ	< LLOQ	< LLOQ	< LLOQ	< LLOQ	< LLOQ	< LLOQ	n.a.	n.a.	n.a.	n.a.	n.a.	n.a.
nitrotyrosine	AR-NO2Tyr	HILIC		< LLOQ	< LLOQ	< LLOQ	< LLOQ	< LLOQ	< LLOQ	< LLOQ	< LLOQ	< LLOQ	< LLOQ	< LLOQ	< LLOQ	n.a.	n.a.	n.a.	n.a.	n.a.	n.a.
ornithine	AR-Orn	HILIC		15673	27158.5	20078.1	17968.4	22611.4	10306	13589.2	21174.5	11122.9	9354.85	11686.2	9514.48	115.334	128.261	180.512	192.076	193.487	108.32
phenylacetylglycine	AR-PAG	RP		< LLOQ	3133.47	219.491	3086.07	< LLOQ	< LLOQ	< LLOQ	2259.85	182.239	2361.97	< LLOQ	< LLOQ	n.a.	138.658	120.441	130.656	n.a.	n.a.
pyroglutamic acid (non derivatized)	AR-PyroGlu	HILIC		2382.31	3185.85	3144	1340.35	1498.73	3899.95	1508.33	2184.6	1455.59	1914.15	2689.3	5810.74	157.943	145.832	215.995	70.0231	55.7294	67.1161
pyroglutamic acid (derivatized)	AR-PyroGlu	HILIC		2620.38	2855.75	3474.01	1713.06	1196.24	3696.91	1508.33	2184.6	1455.59	1914.15	2689.3	5810.74	173.727	130.722	238.667	89.4947	44.4813	63.6219
sarcosine	AR-Sarc			248.416	1662.54	732.276	194.78	175.726	1354.54	n.a.	n.a.	n.a.	n.a.	n.a.	n.a.	n.a.	n.a.	n.a.	n.a.	n.a.	n.a.
N,N'-dimethylarginine*	AR-SDMA	HILIC		123.359	403.467	55.8593	157.808	106.688	347.532	118.575	330.5	57.1	129.6	87.225	313.225	104.035	122.078	97.8271	121.766	122.313	110.953
trans-4-hydroxyproline	AR-tHyp	HILIC		2700**	19788**	3864**	3979**	2943**	23202**	922.121	10490.9	1027.94	1276.92	972.293	15225.9	292.871	188.617	375.914	311.609	302.674	152.388
tryptophan betaine	AR-TriMeTrp	HILIC		93**	< LLOQ	< LLOQ	< LLOQ	42**	< LLOQ	53	< LLOQ	< LLOQ	< LLOQ	28.3411	< LLOQ	176.479	n.a.	n.a.	n.a.	146.491	n.a.
benzamide	BGA-Benzamide	RP		< LLOQ	< LLOQ	< LLOQ	< LLOQ	< LLOQ	< LLOQ	< LLOQ	< LLOQ	< LLOQ	< LLOQ	< LLOQ	< LLOQ	n.a.	n.a.	n.a.	n.a.	n.a.	n.a.
cadaverine	BGA-Cad	HILIC		301.917	329.608	220.901	242.96	202.147	533.074	< LLOQ	< LLOQ	< LLOQ	< LLOQ	< LLOQ	< LLOQ	n.a.	n.a.	n.a.	n.a.	n.a.	n.a.
carnitine	BGA-Carn	HILIC		4866.25	1630.12	3638.37	1559.08	4178.97	1855.42	7239.15	1065.05	6030.52	2174.35	6405.95	828.315	67.2213	153.056	60.3326	71.703	65.2358	223.999
choline	BGA-Choline	HILIC		1705.7	1428.77	2330.82	2110.92	1829.14	3563.89	2144.64	1462.88	> ULOQ	> ULOQ	1375.06	> ULOQ	79.5331	97.6685	n.a.	n.a.	133.022	n.a.
creatinine	BGA-Creatinine	HILIC	6789	8542.86	8493.65	2068.57	12175	9889.29	485.714	7672.27	9200.11	2809.36	12443.5	7423.75	455.782	111.347	92.3212	73.6315	97.842	133.211	106.567
dimethylamine	BGA-DiMeNH	HILIC		< LLOQ	371	< LLOQ	< LLOQ	< LLOQ	< LLOQ	< LLOQ	< LLOQ	< LLOQ	< LLOQ	< LLOQ	< LLOQ	n.a.	n.a.	n.a.	n.a.	n.a.	n.a.
dopamine	BGA-Dopamine	HILIC		< LLOQ	< LLOQ	< LLOQ	< LLOQ	< LLOQ	< LLOQ	< LLOQ	< LLOQ	< LLOQ	< LLOQ	< LLOQ	< LLOQ	n.a.	n.a.	n.a.	n.a.	n.a.	n.a.
histamine	BGA-Hista	HILIC		< LLOQ	134.475	47.5863	< LLOQ	< LLOQ	73.9386	< LLOQ	108.18	31.2638	< LLOQ	< LLOQ	36.651	n.a.	124.306	152.209	n.a.	n.a.	201.737
kynurenine	BGA-Kyn	HILIC		191.627	182.812	149.413	475.28	182.006	< LLOQ	375.774	420.178	389.06	1077.78	340.575	< LLOQ	50.9954	43.5083	38.4036	44.098	53.4408	n.a.
ethanolamine	BGA-NH2EtOH	HILIC		510.822	70.9296	940.224	< LLOQ	537.869	1165.28	238.981	82.6892	520.322	< LLOQ	239.759	647.315	213.75	85.7786	180.7	n.a.	224.338	180.017
2-phenylethylamine	BGA-PEA	HILIC		< LLOQ	< LLOQ	< LLOQ	< LLOQ	< LLOQ	13.8419	< LLOQ	< LLOQ	< LLOQ	< LLOQ	< LLOQ	17.3073	n.a.	n.a.	n.a.	n.a.	n.a.	79.9773
putrescine	BGA-Put	HILIC		297.102	409.659	356.32	299.154	270.577	386.729	< LLOQ	< LLOQ	< LLOQ	< LLOQ	< LLOQ	< LLOQ	n.a.	n.a.	n.a.	n.a.	n.a.	n.a.
pyrrolidine	BGA-Pyrr	HILIC		n.a.	n.a.	n.a.	n.a.	n.a.	n.a.	93.8929	87.0461	83.0339	126.879	121.172	98.8845	n.a.	n.a.	n.a.	n.a.	n.a.	n.a.
serotonin	BGA-Sero			< LLOQ	488.386	< LLOQ	154.248	< LLOQ	3757.54	n.a.	n.a.	n.a.	n.a.	n.a.	n.a.	n.a.	n.a.	n.a.	n.a.	n.a.	n.a.
spermidine	BGA-Spd			< LLOQ	371	< LLOQ	< LLOQ	< LLOQ	< LLOQ	n.a.	n.a.	n.a.	n.a.	n.a.	n.a.	n.a.	n.a.	n.a.	n.a.	n.a.	n.a.
spermine	BGA-Spm	HILIC		< LLOQ	371	< LLOQ	< LLOQ	< LLOQ	< LLOQ	< LLOQ	371	< LLOQ	< LLOQ	< LLOQ	< LLOQ	n.a.	n.a.	n.a.	n.a.	n.a.	n.a.
taurine	BGA-Taurine	HILIC		5144.1	14672.9	30827.6	9237.72	6254.01	66910.6	3634.59	10170.2	20593.5	5215.13	4334.77	45166.2	141.532	144.273	149.696	177.133	144.276	148.143
thyroxine	BGA-Thyroxine	HILIC		39.4346	50	23.134	58.4584	33.8367	< LLOQ	30.7137	24.2926	< LLOQ	43.0153	28.8791	< LLOQ	128.394	205.824	n.a.	135.901	117.167	n.a.
trimethylamine-N-oxide	BGA-TMAO	HILIC		< LLOQ	1041.38	< LLOQ	< LLOQ	< LLOQ	< LLOQ	161.114	1358.08	228.882	176.946	103.416	52.9142	n.a.	76.68	n.a.	n.a.	n.a.	n.a.
trigonelline	BGA-Trigo	HILIC		419.747	949.687	859.152	< LLOQ	203.335	240.627	180.072	590.567	843.701	9.92945	96.6644	152.791	233.099	160.809	101.831	n.a.	210.352	157.488
